# Supplementary material for: Predictors and risk factors for suicide in late-life depression: a systematic review and meta-analysis
Source: Front Psychiatry. 2025 Aug 5;16:1636838. doi: 10.3389/fpsyt.2025.1636838 (PMC12362716; doi:10.3389/fpsyt.2025.1636838)
Supplement: Supplementary file 1 [file Table1.xlsx]

## Sheet: Sheet1
study	n1	mean1/m1	sd1/IQR	n2	mean2/m2	sd2/IQR		OR/HR	95%CI	95%CI
depression severity
Chen（2023）	81	28.4	2.99	47	28.05	3.27
Su（1998）	36	31.64	3.84	107	28.43	4.04
Xu（2024）	63	20	8.5	262	6	8
Stephane(2021)	43	8.7	7	29	4	5.1
Zhu（2023）	161			182				2.798	1.432	5.466
Qin（2023）	110			90				1.085	1.043	1.129
Szanto(2020)	total:311							1.62	1.16	2.28
age of onset
Liu(2023)	48	50.4	11.6	35	57.1	7.9
Rossetos(2019)	17	66.88	9.58	48	57.96	14.99
Natalie(2014)	23	28.5	8.4	223	46.64	20.2
Zhu（2024）	66			37				1.036	1.005	1.069
Olgiati(2024)	23			235				0.95	0.92	0.98
Szanto（2020）	total:311							0.97	0.96	0.99
education
Natalie(2014)	23	11.87	4.15	223	13.55	3.02
Hwang(2010)	27	7.5	4.6	43	10.3	4.4
suicidal ideation
Liu(2023)	48	6.3	5.6	35	2.4	2.7
Szanto(2020)	total:311							1.74	1.38	2.18
Number of lifetime episodes
Liu(2023)	48	3.3	2.9	35	1.9	1.6
Natalie(2014)	23	9.5	11.37	223	4.07	3.8
Sleep time of NREM stage 3
Chen（2023）	81			47				0.976	0.956	0.996
Cai（2020）	46	15	11	31	26	11
